# Supplementary material for: Iron Status Affects the Zinc Accumulation in the Biomass Plant Szarvasi-1
Source: Plants (Basel). 2022 Nov 25;11(23):3227. doi: 10.3390/plants11233227 (PMC9738582; doi:10.3390/plants11233227)
Supplement: Supplementary file 1 [file plants-11-03227-s001.zip]

Archive with 1 entries (1 files):
- plants-2004837-supplementary.pdf
